# Supplementary material for: New Insights into the Variation and Admixture of the Cave-Dwelling Spider Trogloneta yunnanensis in South China Karst
Source: Animals (Basel). 2023 Apr 3;13(7):1244. doi: 10.3390/ani13071244 (PMC10093053; doi:10.3390/ani13071244)
Supplement: Supplementary file 1 [file animals-13-01244-s001.zip]

Archive with 1 entries (1 files):
- animals-2255470-supplementary.pdf
